# Supplementary material for: Onset of Action of Selected Second-Generation Antipsychotics (Pines)–A Systematic Review and Meta-Analyses
Source: Biomedicines. 2022 Dec 29;11(1):82. doi: 10.3390/biomedicines11010082 (PMC9855925; doi:10.3390/biomedicines11010082)
Supplement: Supplementary file 1 [file biomedicines-11-00082-s001.zip]

Archive with 1 entries (1 files):
- Supplementary data_30112022_final.pdf
